# Supplementary material for: A Combination of Genomic Approaches Reveals the Role of FOXO1a in Regulating an Oxidative Stress Response Pathway
Source: PLoS One. 2008 Feb 27;3(2):e1670. doi: 10.1371/journal.pone.0001670 (PMC2244703; doi:10.1371/journal.pone.0001670)
Supplement: Table S1 — (0.05 MB XLS) [file pone.0001670.s003.xls]

## Sheet: LM_results_mod
Gene ID	Log2 fold change following FOXO1A knockdown (FDR < 0.05)
BHMT	-2.54997
AKAP12	-1.93718
SPP1	-1.48046
CAPN2	-1.41397
RPA2	-1.29723
DEK	-1.15776
HNRPU	-1.06148
SDCBP	-1.04805
CSE1L	-1.02849
PSMD11	-1.02309
SDC2	-0.997203
RRM1	-0.90056
ALDH1A1	-0.899908
HNRPR	-0.899641
NASP	-0.894589
PSMB4	-0.851739
VAPA	-0.802234
SQSTM1	-0.798818
KIAA0475	-0.79572
IMPA2	-0.792031
CYP1A1	-0.789276
TYMS	-0.781396
EPS8	-0.765567
HDGF	-0.764707
ASH2L	-0.759099
YME1L1	-0.74299
MTHFD1	-0.737469
COMT	-0.736272
FUS	-0.732127
TM4SF1	-0.726963
OAZIN	-0.71761
EIF5	-0.705677
DAZAP2	-0.698463
GTF2E2	-0.692146
GSPT1	-0.690167
FOXO1A	-0.687856
ARL6IP	-0.685162
USP7	-0.679805
PEX3	-0.67741
GRSF1	-0.67563
PSMD5	-0.671844
BAT1	-0.668583
EIF4A1	-0.666061
CLPX	-0.655582
ABCC2	-0.653641
MAN2A1	-0.649409
MAT1A	-0.644082
KIAA0152	-0.633247
MTHFD1	-0.631546
NHRPA2B1	-0.623649
ADSL	-0.610762
RBBP8	-0.599422
FAH	-0.597862
RTN4	-0.583555
EIF2S1	-0.582121
ACAA2	-0.579841
PSMB2	-0.578489
LBR	-0.576047
XPO1	-0.573891
ABCB1	-0.567993
UCHL3	-0.56671
DPP4	-0.566158
PSMA4	-0.559277
RAB27A	-0.556204
NP	-0.556128
IFRD1	-0.554548
MCM6	-0.541641
CLTC	-0.533505
GRB2	-0.512427
HSA9761	-0.508028
HSPA1B	-0.49997
AGPAT2	-0.495755
TOP1	-0.492462
RP2	-0.491737
SSFA2	-0.490876
CD164	-0.487819
PSMA1	-0.485371
DLAT	-0.48487
NDUFS1	-0.472985
KIAA0215	-0.458882
AKR1C3	-0.452279
ANXA7	-0.448289
TOMM70A	-0.447948
CTPS	-0.447728
GPI	-0.44747
MRPS11	-0.447276
ACOX1	-0.445413
CCT2	-0.44394
RARS	-0.439503
SRP54	-0.438986
CHD1	-0.43703
MRPL9	-0.435777
TUBB2	-0.435535
APRC2	-0.42834
MBL2	-0.417513
KYNU	-0.416668
DO	-0.415214
SLC9A3R1	-0.413716
SMARCA5	-0.411346
TTC1	-0.402861
DDX16	-0.402433
ERBB3	-0.402284
KIAA0010	-0.400692
MAT1A	-0.399172
CCND1	-0.39008
NFKB1	-0.389652
TAF9	-0.385915
SLC20A1	-0.380343
ACTG1	-0.379446
UBE3A	-0.378397
PKP2	-0.374363
TAF11	-0.372111
USP10	-0.372108
GLUD2	-0.371937
ATIC	-0.371884
MTRR	-0.371353
OSTF1	-0.364383
CEBPG	-0.361975
DIAPH1	-0.360871
PSMD1	-0.35984
AKR1C4	-0.356958
PCK1	-0.354996
HKE2	-0.351261
AAMP	-0.350951
SSR1	-0.350111
FBL	-0.348737
EXT1	-0.345908
TJP2	-0.344255
LMNA	-0.342624
SF3A3	-0.342295
PPAP2B	-0.341228
CPD	-0.339826
DCTN2	-0.339011
ZNF9	-0.337251
PCK2	-0.336002
PGM1	-0.335356
UBE2A	-0.332401
SNX4	-0.328341
AMACR	-0.327919
MERTK	-0.327446
TIAL1	-0.326376
GHITM	-0.325584
TGFBR2	-0.325041
DDA3	-0.321524
CLTA	-0.316824
ANXA11	-0.316222
BCAA	-0.315187
MCCC2	-0.312272
PPP6C	-0.306462
EIF4G2	-0.30491
TNKS	-0.303988
APPBP2	-0.303353
CIAO1	-0.303203
H2AFY	-0.300426
GDBR1	-0.29827
IBTK	-0.297666
TRIP12	-0.297564
ALDH2	-0.297152
CES2	-0.296399
IDH3B	-0.292049
ANXA4	-0.291815
KEO4	-0.287594
PPP1R7	-0.286168
ARPC4	-0.282684
PTDSS1	-0.28097
MECP2	-0.279748
AASDHPPT	-0.279214
EDF1	-0.278446
KTN1	-0.276746
SEC23A	-0.2741
PTP4A2	-0.273049
BIKE	-0.272588
SCAM	-0.266046
RPS6KA3	-0.265083
SRRM1	-0.264925
MGC2840	-0.263453
MYC	-0.262752
AFG3L2	-0.26175
AKAP1	-0.260939
PSMA6	-0.260403
RECQL	-0.259423
ACAT2	-0.259213
ARPC5	-0.25851
TRIP15	-0.257884
FLJ11021	-0.257262
MADH4	-0.255839
EIF2B2	-0.255379
HPRT1	-0.25416
DUSP11	-0.254059
PDE8A	-0.24485
RAE1	-0.244075
IFRD2	-0.243395
EST2	-0.243379
EIF3S4	-0.243221
TXNRD1	-0.243082
SFRS10	-0.234497
NPD009	-0.233978
ACAT2	-0.233461
RAGA	-0.233411
DSCR2	-0.229546
ALAD	-0.228638
CD9	-0.228112
KIAA0116	-0.22679
KPNB3	-0.222922
ABAT	-0.222652
BLMH	-0.217494
GAS2	-0.21326
CPO	-0.205629
CDA	-0.202616
FBXO21	-0.201713
DARS	-0.201559
PCYT2	-0.200778
ERCC3	-0.19941
GNPI	-0.199387
KIAA1012	-0.198511
DNAJB9	-0.196136
PGK1	-0.191038
PTPN4	-0.190062
NMI	-0.189539
NBP	-0.18856
RBM9	-0.187802
CANX	-0.186651
NDUFS3	-0.184854
F8A	-0.182492
APLP2	-0.181343
ALDH3A2	-0.18106
SARS	-0.179422
PROSC	-0.178247
SLC25A13	-0.17737
SLC35A1	-0.176989
MBD4	-0.176841
PPM1B	-0.173276
KIAA0648	-0.170856
ACY1	-0.170326
SACM2L	-0.168484
MDH1	-0.168322
UBE4A	-0.166233
CDC23	-0.16543
GCH1	-0.159611
OSR1	-0.157496
HCDI	-0.156527
RPP14	-0.156268
BTG3	-0.155422
ADNP	-0.148966
ATP5C1	-0.140313
CYC1	-0.140029
PRKDC	-0.129288
FABP1	-0.128024
PSMF1	-0.127989
UGTREL1	-0.123299
C1ORF16	0.117584
FADS1	0.12818
TM9SF1	0.12903
PPT1	0.129577
TAF7	0.130696
GOSR1	0.138697
E46L	0.140193
PIGC	0.141112
DMD	0.144021
ACO1	0.145031
ADAM15	0.145449
C4ORF1	0.146746
MRPS31	0.14675
EPB49	0.146911
DOC-1R	0.147558
CREBBP	0.153834
MDH2	0.154529
PTPRA	0.158819
HPGD	0.161486
CAPNS1	0.162533
G6PC	0.16416
KIAA0174	0.165221
MAN2C1	0.167165
CUL4B	0.169009
POLR2C	0.169852
DDOST	0.172157
D8S2298E	0.172537
LOC54499	0.172914
B4GALT2	0.173248
PRDX4	0.173784
ZNF238	0.174916
TOP2B	0.175252
GCN5L1	0.179427
CRY1	0.181021
NIPSNAP1	0.181165
BCR	0.181482
HDAC6	0.185217
MASP2	0.187292
HSGP25L2G	0.188685
CTNNB1	0.190318
TRA1	0.190435
MPDZ	0.190851
PRG4	0.196675
SLC11A2	0.198527
IL1RL1G	0.1986
INPP1	0.201313
GLB1	0.203055
CALM3	0.204026
C1QB	0.207272
COPE	0.208824
P4HB	0.210127
JUND	0.211954
CALD1	0.21575
OAT	0.216463
BST2	0.21656
UBL3	0.217439
TNFAIP1	0.21918
PTPRC	0.219465
EIF2S3	0.221875
GFPT1	0.222594
ANXA1	0.223526
KIAA0141	0.224637
IARS	0.225795
ZNF32	0.22815
MGMT	0.230522
USP9X	0.23194
VAMP8	0.23357
MTF1	0.235031
GAPCENA	0.237058
FBXO7	0.238469
PDIR	0.240441
CAPN1	0.241986
PSMB5	0.242387
TST	0.24251
COPA	0.245077
OS-9	0.24793
GLYAT	0.248434
C1ORF8	0.25396
ZFR	0.254015
KIAA0469	0.254923
EMS1	0.255966
SLC21A6	0.257359
IDH2	0.259635
CREG	0.263947
BAZ2B	0.264226
NFIL3	0.265527
NS1-BP	0.272637
LAPTM4A	0.273509
FBXW1B	0.276488
LAMB2	0.277237
F7	0.277423
BAT8	0.277721
SSR4	0.279654
SYNGR2	0.280518
CTSC	0.283006
UAP1	0.285969
FETUB	0.290019
CTH	0.290055
HMGCS2	0.290877
KLKB1	0.290927
DHCR24	0.292623
AES	0.294582
FLJ20274	0.295804
TOB1	0.296671
APP	0.296781
SF3B1	0.297919
PBEF	0.302227
KIAA0266	0.302859
ECHS1	0.307196
ACADSB	0.311185
ALDH4A1	0.31529
SAS	0.315585
ENPEP	0.31658
HERPUD1	0.322683
RIRBP	0.324804
CD81	0.325721
IGFBP4	0.326385
ARG1	0.329049
SDBCAG84	0.331265
B4GALT3	0.331624
OS4	0.334295
RTN2	0.33596
OXA1L	0.339696
CG1I	0.342273
GNS	0.347708
EPHX1	0.350431
C12ORF8	0.352191
DCTD	0.352785
FBLN5	0.354692
HSF4	0.355965
BCE-1	0.359434
MTP	0.360815
IGF2	0.361346
PPGB	0.361349
RNASE6	0.36304
HSD17B4	0.366244
MLN51	0.368807
CLN3	0.370104
EEF2	0.370491
AMFR	0.370825
AKAP9	0.370864
ALAS1	0.372693
PON1	0.37477
TMEM5	0.37666
GGCX	0.37876
TLOC1	0.380666
UBQLN2	0.383535
ZNF198	0.383978
ATP5A1	0.385127
ZFP103	0.385582
ISLR	0.385874
PLS3	0.385883
RRAS	0.394759
TM4SF4	0.395788
CETP	0.402566
CYP4F2	0.405391
COPB2	0.412679
FMO5	0.418537
KIAA1536	0.419118
SPARCL1	0.419371
CYP4F3	0.420062
RAB13	0.420679
DUSP6	0.421424
SLC6A7	0.424305
CETN2	0.42485
KIAA0431	0.426284
GYPC	0.426701
CTB2	0.43081
SURF1	0.431828
CPNE3	0.441486
ASL	0.443106
CD14	0.444147
CPS1	0.448095
PROC	0.449869
TACC2	0.451272
EXTL2	0.458227
TDE1	0.458945
RUVBL2	0.461407
EFNA1	0.461959
ITGB2	0.462715
PLOD	0.46487
STAU	0.470229
JWA	0.475132
PXMP3	0.486938
PDHB	0.493423
ITM2B	0.499799
HGFAC	0.502627
PPM1A	0.508854
TTP1	0.509059
TM9SF2	0.511812
GLG1	0.518067
CNIH	0.525038
ANPEP	0.532141
CSTF3	0.53232
KIAA1354	0.535294
CPB2	0.543692
APOA1	0.543733
PPP2R4	0.547287
SCA2	0.548246
DDB1	0.550707
SORL1	0.554778
CPE	0.558353
KIAA0763	0.578898
TSC22	0.585492
CALU	0.592467
AGXT	0.607924
PDZK1	0.6084
PZP	0.615041
RDX	0.618135
KNG	0.631244
PLXNB2	0.643753
TM4SF6	0.644196
ITIH2	0.678078
SEC24B	0.679901
STAT3	0.680085
APOB	0.701649
SLC25A6	0.704558
ITIH3	0.710282
FUCA1	0.715846
TLN1	0.729361
GSTA4	0.735987
SC4MOL	0.750442
FGG	0.75613
PHYH	0.75696
C5	0.771346
FGB	0.783209
ICAM1	0.840566
PLD1	0.843103
ALDH9A1	0.991224
KIAA0438	1.15133
NR1H4	1.1584
TXNIP	1.18224
APOH	1.18928
C4BPA	1.20898
ORM1	1.24343
HP	1.62768
SEPP1	1.63065
HPR	1.6738
NID	2.028
MAGED1	2.08634
